# Supplementary material for: Endothelial-Related Gene Expression Plays a Role Against Acute Kidney Injury and Prolonged Intensive Care Stay in Liver Allografts Treated with Hypothermic Oxygenated Perfusion
Source: Med Sci (Basel). 2026 Feb 12;14(1):87. doi: 10.3390/medsci14010087 (PMC12921878; doi:10.3390/medsci14010087)
Supplement: Supplementary file 1 [file medsci-14-00087-s001.zip]

Archive with 1 entries (1 files):
- medsci-4088945-supplementary.xlsx
