# Supplementary material for: Endothelial-Related Gene Expression Plays a Role Against Acute Kidney Injury and Prolonged Intensive Care Stay in Liver Allografts Treated with Hypothermic Oxygenated Perfusion
Source: Med Sci (Basel). 2026 Feb 12;14(1):87. doi: 10.3390/medsci14010087 (PMC12921878; doi:10.3390/medsci14010087)
Supplement: Supplementary file 1 [file medsci-14-00087-s001.zip › medsci-4088945-supplementary.xlsx]

## Sheet: Suppl. Tables
		Donor's clinical data							Gene expression
	DONOR	BMI		Height (m)		Weight (Kg)		Age (years)		Nestin (fold change)		ERG (fold change)		SMA (fold change)		VEGFR-2 (fold change)		TGF-b1
	DBD	28.6±7.53		1.71±0.11		83.7±24.4		64.3±15.0		1.71±1.68		0.87±0.74		1.80±3.14		3.21±3.84		3.63
	DCD	27.3±7.90		1.70±0.08		78.9±24.9		68.6±13.4		2.26±3.33		1.66±1.16		1.93±2.36		1.15±0.77		5.76
	Sig. (p value)	0.641		0.625		0.447		0.342		0.827		0.033		0.972		0.291		0.217
	Supplemental Table 1. Donors' clinical features and gene expression results between DBD (donors with brain death) and DCD (donors with cardiac death).
			ERG expression resulted the only variable statistically different between the two groups (Mann-Whitney test).
	post-LT AKI	MELD		Micro-steatosi		Macro-steatosis		Portal Infl.		Piecemeal necrosis		Lobular necrosis		Arteriolar thickening
	no	15.1±7.5		3.89±7.38		4.70±6.74		72.2%		9.1%		42.5%		42.4%
	yes	14.2±7.0		5.00±5.48		11.7±11.3		18.2%		3.0%		15.1%		15.1%
	Sig. (p value)	0.761		0.387		0.163		0.373		0.706		0.281		0.227
	Supplemental Table 2. Graft histology results between the cases developing post-transplant acute kidney injury (AKI) and others.
